# Supplementary material for: Alternative sigma factor B (σB) and catalase enzyme contribute to Staphylococcus epidermidis biofilm’s tolerance against physico-chemical disinfection
Source: Sci Rep. 2019 Mar 29;9:5355. doi: 10.1038/s41598-019-41797-8 (PMC6440968; doi:10.1038/s41598-019-41797-8)
Supplement: Supplementary file 1 — Data set [file 41598_2019_41797_MOESM1_ESM.xlsx]

## Sheet: Sheet1
		Title: Alternative sigma factor B (σB) and catalase enzyme contribute to Staphylococcus epidermidis biofilm’s tolerance against physico-chemical disinfection
		Authors: Charles Ochieng’ Olwal, Paul Oyieng’ Ang’ienda & Daniel Otieno Ochiel
			NB: All data sheets for each figure and/or table presented in the manuscript are attached in the sheets herein

## Sheet: Fig 1A
Increasing temperatures and number of S. epidermidis CFUs in 100 μL
	Planktonic culture														Biofilm culture
	Experiment 1				Experiment 2				Experiment 3						Experiment 1				Experiment 2				Experiment 3
Temperature (°C)	CFU	CFU	CFU	R1 Mean	CFU	CFU	CFU	R2 Mean	CFU	CFU	CFU	R3 Mean	Mean overall	SD	CFU	CFU	CFU	R1 Mean	CFU	CFU	CFU	R2 Mean	CFU	CFU	CFU	R2 Mean	Mean overall	SD
0	3	5	9	5.66667	14	15	14	14.3333	15	13	17	15	11.6667	5.20683	17	10	15	14	10	13	15	12.6667	10	7	13	10	12.2222	2.0367
5	12	14	17	14.3333	15	23	17	18.3333	16	17	15	16	16.2222	2.00924	20	19	18	19	21	20	23	21.3333	17	20	19	18.6667	19.6667	1.45297
10	37	34	38	36.3333	41	38	43	40.6667	43	47	42	44	40.3333	3.84419	43	44	41	42.6667	50	47	47	48	49	47	42	46	45.5556	2.6943
15	62	65	68	65	74	75	71	73.3333	67	71	66	68	68.7778	4.22076	65	69	75	69.6667	63	65	65	64.3333	67	61	67	65	66.3333	2.90593
20	100	103	105	102.667	111	107	107	108.333	103	106	105	104.667	105.222	2.87389	121	115	111	115.667	104	111	108	107.667	121	107	111	113	112.111	4.0734
25	117	120	123	120	122	125	127	124.667	123	125	119	122.333	122.333	2.33333	133	133	135	133.667	142	137	135	138	134	130	133	132.333	134.667	2.96273
30	221	225	227	224.333	228	230	227	228.333	223	221	228	224	225.556	2.41139	239	241	242	240.667	250	245	244	246.333	240	242	243	241.667	242.889	3.02459
35	250	251	259	253.333	257	255	259	257	254	260	244	252.667	254.333	2.33333	268	269	271	269.333	273	265	263	267	272	271	273	272	269.444	2.50185
40	230	228	225	227.667	238	228	225	230.333	230	225	225	226.667	228.222	1.89541	240	243	241	241.333	238	245	240	241	245	244	243	244	242.111	1.64429
45	189	187	188	188	182	182	179	181	183	175	175	177.667	182.222	5.27398	197	195	193	195	200	195	190	195	200	205	200	201.667	197.222	3.849
50	120	125	127	124	123	123	125	123.667	126	123	122	123.667	123.778	0.19245	132	134	133	133	132	134	131	132.333	133	135	134	134	133.111	0.83887
55	15	14	10	13	12	11	10	11	9	12	11	10.6667	11.5556	1.26198	50	54	51	51.6667	55	57	55	55.6667	60	55	51	55.3333	54.2222	2.21944
60	10	7	6	7.66667	8	9	8	8.33333	9	8	11	9.33333	8.44444	0.83887	19	15	17	17	20	15	14	16.3333	13	25	24	20.6667	18	2.33333

## Sheet: Fig 1B
Increasing NaCl concentrations and number of S. epidermidis CFUs in 100 μL
	Planktonic culture														Biofilm culture
	Experiment 1				Experiment 2				Experiment 3						Experiment 1				Experiment 2				Experiment 3
Concentration in M	CFU	CFU	CFU	R1 Mean	CFU	CFU	CFU	R2 Mean	CFU	CFU	CFU	R3 Mean	Mean overall	SD	CFU	CFU	CFU	R1 Mean	CFU	CFU	CFU	R2 Mean	CFU	CFU	CFU	R2 Mean	Mean overall	SD
0	278	280	281	279.667	280	286	281	282.333	283	283	281	282.333	281.444	1.5396	283	285	281	283	283	287	287	285.667	283	287	282	284	284.222	1.34715
0.2	268	269	266	267.667	267	269	266	267.333	263	275	270	269.333	268.111	1.07152	273	277	276	275.333	273	276	280	276.333	273	271	276	273.333	275	1.52753
0.4	215	220	218	217.667	215	225	218	219.333	220	223	218	220.333	219.111	1.34715	269	265	268	267.333	269	265	275	269.667	264	265	271	266.667	267.889	1.57527
0.6	193	190	182	188.333	189	185	182	185.333	190	185	182	185.667	186.444	1.64429	229	217	223	223	221	219	214	218	225	230	221	225.333	222.111	3.7466
0.8	137	137	139	137.667	136	138	137	137	136	136	139	137	137.222	0.3849	142	142	141	141.667	140	142	143	141.667	142	143	141	142	141.778	0.19245
1	117	113	117	115.667	123	119	117	119.667	123	117	121	120.333	118.556	2.52396	123	127	124	124.667	125	127	124	125.333	127	127	124	126	125.333	0.666667
1.2	97	89	93	93	96	99	93	96	94	99	93	95.3333	94.7778	1.57527	112	114	116	114	112	114	116	114	113	116	116	115	114.333	0.57735
1.4	69	63	62	64.6667	69	68	65	67.3333	67	70	65	67.3333	66.4444	1.5396	80	81	79	80	80	84	80	81.3333	81	84	79	81.3333	80.8889	0.7698
1.6	60	63	58	60.3333	60	61	58	59.6667	60	61	58	59.6667	59.8889	0.3849	60	61	63	61.3333	60	63	63	62	60	63	63	62	61.7778	0.3849
1.8	58	57	59	58	57	57	60	58	58	57	59	58	58	0	60	63	59	60.6667	61	59	62	60.6667	60	62	59	60.3333	60.5556	0.19245
2	39	35	32	35.3333	40	37	32	36.3333	42	37	32	37	36.2222	0.83887	42	37	35	38	42	41	39	40.6667	42	43	40	41.6667	40.1111	1.89541
2.2	23	25	24	24	23	25	24	24	23	24	24	23.6667	23.8889	0.19245	29	32	24	28.3333	31	32	24	29	33	32	31	32	29.7778	1.95316
2.4	14	13	14	13.6667	10	7	9	8.66667	10	11	9	10	10.7778	2.58915	12	11	13	12	12	14	13	13	12	15	11	12.6667	12.5556	0.509175

## Sheet: Fig 1C
Increasing NaOCl concentrations and number of S. epidermidis CFUs in 100 μL
	Planktonic culture														Biofilm culture
	Experiment 1				Experiment 2				Experiment 3						Experiment 1				Experiment 2				Experiment 3
Concentrations in mM	CFU	CFU	CFU	R1 Mean	CFU	CFU	CFU	R2 Mean	CFU	CFU	CFU	R3 Mean	Mean overall	SD	CFU	CFU	CFU	R1 Mean	CFU	CFU	CFU	R2 Mean	CFU	CFU	CFU	R2 Mean	Mean overall	SD
0	281	283	285	283	285	283	285	284.333	287	288	285	286.667	284.667	1.85592	285	289	291	288.333	285	284	267	278.667	285	291	287	287.667	284.889	5.3989
1	279	276	273	276	279	270	273	274	279	280	275	278	276	2	277	275	280	277.333	277	280	280	279	281	280	283	281.333	279.222	2.00924
2	260	263	268	263.667	267	263	268	266	266	263	268	265.667	265.111	1.26198	269	265	273	269	269	269	273	270.333	269	275	273	272.333	270.556	1.67774
3	194	190	188	190.667	200	199	188	195.667	194	197	188	193	193.111	2.50185	200	199	202	200.333	200	194	202	198.667	200	200	197	199	199.333	0.881917
4	161	167	164	164	164	161	164	163	161	163	164	162.667	163.222	0.693889	182	180	183	181.667	182	180	183	181.667	182	185	186	184.333	182.556	1.5396
5	142	141	141	141.333	142	141	142	141.667	142	142	141	141.667	141.556	0.19245	145	145	143	144.333	145	146	144	145	144	144	145	144.333	144.556	0.3849
6	123	122	124	123	125	122	125	124	123	123	124	123.333	123.444	0.509175	126	127	124	125.667	127	127	126	126.667	126	127	127	126.667	126.333	0.57735
7	112	110	109	110.333	112	112	111	111.667	113	114	112	113	111.667	1.33333	118	114	116	116	116	114	116	115.333	118	117	119	118	116.444	1.38778
8	80	81	79	80	82	81	79	80.6667	80	81	79	80	80.2222	0.3849	84	85	82	83.6667	86	85	83	84.6667	85	85	83	84.3333	84.2222	0.509175
9	60	61	63	61.3333	62	62	63	62.3333	60	61	60	60.3333	61.3333	1	64	65	63	64	66	65	63	64.6667	64	67	63	64.6667	64.4444	0.3849
10	45	45	43	44.3333	43	44	41	42.6667	44	42	43	43	43.3333	0.881917	49	46	49	48	48	47	49	48	47	47	48	47.3333	47.7778	0.3849

## Sheet: Fig 1D
Increasing H2O2 concentrations and number of S. epidermidis CFUs in 100 μL
	Planktonic culture														Biofilm culture
	Experiment 1				Experiment 2				Experiment 3						Experiment 1				Experiment 2				Experiment 3
Concentrations in μM	CFU	CFU	CFU	R1 Mean	CFU	CFU	CFU	R2 Mean	CFU	CFU	CFU	R3 Mean	Mean overall	SD	CFU	CFU	CFU	R1 Mean	CFU	CFU	CFU	R2 Mean	CFU	CFU	CFU	R2 Mean	Mean overall	SD
0	278	275	275	276	280	286	281	282.333	283	283	282	282.667	280.333	3.75648	292	295	297	294.667	292	290	297	293	285	287	282	284.667	290.778	5.35758
10	270	276	273	273	267	269	266	267.333	263	275	270	269.333	269.889	2.87389	280	277	273	276.667	270	274	276	273.333	273	271	276	273.333	274.444	1.9245
20	239	263	268	256.667	266	255	248	256.333	243	247	255	248.333	253.778	4.71797	263	261	260	261.333	257	260	260	259	264	265	269	266	262.111	3.56423
30	221	219	210	216.667	217	226	223	222	230	227	224	227	221.889	5.16756	231	236	238	235	231	236	238	235	225	230	221	225.333	231.778	5.58105
40	158	155	157	156.667	150	157	159	155.333	161	158	160	159.667	157.222	2.21944	192	199	201	197.333	200	204	201	201.667	199	201	202	200.667	199.889	2.26895
50	138	140	137	138.333	139	138	136	137.667	139	138	137	138	138	0.333333	147	150	146	147.667	145	147	146	146	147	149	145	147	146.889	0.83887
60	113	115	114	114	115	116	115	115.333	115	116	115	115.333	114.889	0.7698	112	111	114	112.333	115	114	114	114.333	112	115	114	113.667	113.444	1.01835
70	75	72	71	72.6667	73	71	70	71.3333	73	74	70	72.3333	72.1111	0.693889	77	78	75	76.6667	79	78	77	78	77	80	77	78	77.5556	0.7698
80	35	37	39	37	30	34	31	31.6667	33	34	31	32.6667	33.7778	2.83497	35	38	40	37.6667	35	38	40	37.6667	44	40	47	43.6667	39.6667	3.4641
90	23	22	20	21.6667	21	15	20	18.6667	21	17	20	19.3333	19.8889	1.57527	30	32	34	32	30	32	34	32	35	37	33	35	33	1.73205
100	15	10	12	12.3333	17	13	15	15	17	15	15	15.6667	14.3333	1.76383	27	24	26	25.6667	21	25	26	24	25	24	20	23	24.2222	1.34715

## Sheet: Fig 2A -biofilm
Expression of asp23 gene by S. epidermidis biofilm cells exposed to heat
	Untreated controls (25⁰C)										Treated cultures (50⁰C)
	Ct values for 16S rRNA gene				Ct values for asp23 gene						Ct values for 16S rRNA gene				Ct values for asp23 gene
Sample ID	R1	R2	R3	Mean	R1	R2	R3	Mean	ΔCt	2ΔCt	R1	R2	R3	Mean	R1	R2	R3	Mean	ΔCt	2ΔCt	% change in 2ΔCt
ATCC 29213	13.99	13.87	14.05	13.97	19.66	20.22	20.87	20.25	-6.28	0.01287	29.02	30.99	29.23	29.7467	27.1	27.79	27	27.2967	2.45	5.46416	42356.6
ATCC 29213	14.01	14.77	14.05	14.2767	19.06	21	20.23	20.0967	-5.82	0.017701	28.04	30.99	28.23	29.0867	26.1	27.99	26	26.6967	2.39	5.24157	29511.7
ATCC 29213	14.31	13.76	14.15	14.0733	19.45	20.22	20.87	20.18	-6.10667	0.014478	29.03	29.99	29.5	29.5067	25.91	27.6	28	27.17	2.33667	5.06303	34870.5
1	13.63	13.07	13.76	13.4867	19.96	19.02	20.05	19.6767	-6.19	0.013697	28.16	32.25	32.3	30.9033	28.18	28.61	25.99	27.5933	3.31	9.91766	72307.5
9	16.52	17.11	16.84	16.8233	23.07	21.99	22.09	22.3833	-5.56	0.021197	32.91	32.88	32.04	32.61	29.98	29.33	29.12	29.4767	3.13333	8.75435	41199.9
13	14.98	14.05	14.99	14.6733	21.24	21.04	20.26	20.8467	-6.17333	0.013888	27.14	27.18	28.24	27.52	26.86	26.55	26.53	26.6467	0.873333	1.82766	13060
15	12.42	14.97	14.1	13.83	19.34	19.59	19.68	19.5367	-5.70667	0.019103	31.5	31.37	30.01	30.96	28.84	28.72	28.52	28.6933	2.26667	4.82323	25148.5
16	14.86	14.8	14.9	14.8533	20.08	19.93	20.09	20.0333	-5.18	0.0275844	31.6	30.95	29.89	30.8133	26.87	26.77	28.94	27.5267	3.28667	9.78112	35358.9
17	13.65	13.17	13.76	13.5267	18.96	18.05	18.75	18.5867	-5.06	0.029977	32.16	30.15	30.12	30.81	28.08	27.78	27.99	27.95	2.86	7.26015	24119.1
18	13.52	13.11	13.15	13.26	19.06	19.09	20.19	19.4467	-6.18667	0.013697	30.91	30.88	31.04	30.9433	28.88	27.2	28.73	28.27	2.67333	6.36429	46364.8
25	14.88	14.05	14.81	14.58	21.34	21.04	21.26	21.2133	-6.63333	0.010097	31.44	31.19	31.15	31.26	28.36	28.95	27.59	28.3	2.96	7.78124	76964.9
26	13.92	12.88	13.1	13.3	19.44	19.53	19.8	19.59	-6.29	0.012779	31.5	29.21	30.11	30.2733	27.84	27.72	27.52	27.6933	2.58	5.9794	46690.8
34	13.66	13.8	12.77	13.41	19.08	19.93	19.09	19.3667	-5.95667	0.01606	33.6	33.95	33.99	33.8467	29.87	30.17	30.64	30.2267	3.62	12.295	76456.7
NOTE:										0.0178079										7.47841	45767.1
ΔCt = [Ct (16S rRNA) - Ct (asp23)]
R = Technical Repeat
% change in 2ΔCt = [{2ΔCt exposed cells – 2ΔCt unexposed cells) ⁄ 2ΔCt unexposed cells} × 100%]

## Sheet: Fig 2A -planktonic
Expression of asp23 gene by S. epidermidis planktonic cells exposed to heat
	Untreated controls (25⁰C)										Treated cultures (50⁰C)
	Ct values for 16S rRNA gene				Ct values for asp23 gene						Ct values for 16S rRNA gene				Ct values for asp23 gene
Sample ID	R1	R2	R3	Mean	R1	R2	R3	Mean	ΔCt	2ΔCt	R1	R2	R3	Mean	R1	R2	R3	Mean	ΔCt	2ΔCt	% change in 2ΔCt
ATCC 29213	14.07	14.11	14.05	14.0767	20.96	20.34	20.17	20.49	-6.41333	0.01176	29.6	28.51	31.52	29.8767	27.15	28.91	27.47	27.8433	2.03333	4.08405	34628.3
ATCC 29213	15.21	15.12	15.85	15.3933	21.06	21.03	21.9	21.33	-5.93667	0.01629	29.21	28.31	31.12	29.5467	27.75	27.61	27.47	27.61	1.93667	3.83706	23454.7
ATCC 29213	14.11	14.76	14.05	14.3067	20.45	20.22	20.87	20.5133	-6.20667	0.01351	29.91	29.01	30.23	29.7167	26.15	28.91	27.67	27.5767	2.14	4.40762	32524.9
1	14.03	14.61	14.56	14.4	20.26	20.02	20.05	20.11	-5.71	0.0191	30.12	29.07	30.3	29.83	26.41	27.81	26.53	26.9167	2.91333	7.51618	39251.7
9	17.36	17.11	17.04	17.17	23.07	22.91	22.09	22.69	-5.52	0.02179	29.32	30.02	29.04	29.46	27.47	27.54	26.14	27.05	2.41	5.31474	24290.7
13	14.98	14.05	14.99	14.6733	21.24	21.04	20.26	20.8467	-6.17333	0.01389	31.68	29.11	28.29	29.6933	26.97	27.27	27.52	27.2533	2.44	5.42642	38967.1
15	12.42	14.97	14.1	13.83	19.34	19.59	19.68	19.5367	-5.70667	0.0191	28.14	28.19	29.05	28.46	28.17	28.66	27.58	28.1367	0.323333	1.24833	6435.76
16	15.81	15.34	15.9	15.6833	20.28	21.93	20.19	20.8	-5.11667	0.02876	30.77	30.09	31.33	30.73	28.76	28.76	28.48	28.6667	2.06333	4.16986	14398.8
17	19.23	19.17	19.43	19.2767	24.23	24.25	24.75	24.41	-5.13333	0.02856	30.43	29.07	28.4	29.3	27.47	27.81	26.53	27.27	2.03	4.08404	14199.9
18	18.21	18.12	18.21	18.18	24.06	24.03	24.19	24.0933	-5.91333	0.01663	30.38	30.02	29.49	29.9633	27.07	27.54	26.14	26.9167	3.04667	8.28212	49702.3
25	15.98	15.71	16.01	15.9	21.44	21.21	21.26	21.3033	-5.40333	0.02368	29.08	29.02	29.39	29.1633	26.97	27.27	27.52	27.2533	1.91	3.75809	15770.3
26	18.95	18.83	18.1	18.6267	24.15	24.53	24.8	24.4933	-5.86667	0.01711	31.74	30.99	30.72	31.15	29.27	29.66	29.52	29.4833	1.66667	3.18215	18498.2
34	19.46	19.5	19.37	19.4433	25.48	25.92	25.11	25.5033	-6.06	0.01499	24.53	24.49	25.13	24.7167	22.76	22.36	22.48	22.5333	2.18333	4.53154	30130.4
NOTE:										0.020361										4.75135	25164.5
ΔCt = [Ct (16S rRNA) - Ct (asp23)]
R = Technical Repeat
% change in 2ΔCt = [{2ΔCt exposed cells – 2ΔCt unexposed cells) ⁄ 2ΔCt unexposed cells} × 100%]

## Sheet: Fig 2B -biofilm
Expression of asp23 gene by S. epidermidis biofilm cells exposed to sodium chloride (NaCl)
	Untreated cultures (TSB alone)										Treated cultures (TSB adjusted to 0.8 M NaCl)
	Ct values for 16S rRNA gene				Ct values for asp23 gene						Ct values for 16S rRNA gene				Ct values for asp23 gene
Sample ID	R1	R2	R3	Mean	R1	R2	R3	Mean	ΔCt	2ΔCt	R1	R2	R3	Mean	R1	R2	R3	Mean	ΔCt	2ΔCt	% change in 2ΔCt
ATCC 29213	16.99	15.97	15.95	16.3033	23.66	23.92	23.9	23.8267	-7.52333	0.004158	13.99	13.87	14.05	13.97	19.66	20.22	20.87	20.25	-6.28	0.01287	209.52
ATCC 29213	15.83	15.79	15.31	15.6433	22.76	22.78	22.83	22.79	-7.14667	0.007041	14.01	13.77	14.05	13.9433	19.06	21	20.23	20.0967	-6.15333	0.01408	100
ATCC 29213	15.21	15.36	15.11	15.2267	23.37	23.22	20.87	22.4867	-7.26	0.006524	14.31	13.76	14.15	14.0733	19.45	20.22	20.87	20.18	-6.10667	0.01448	121.95
1	13.63	13.17	12.76	13.1867	20.81	20.14	20.55	20.5	-7.31333	0.0063019	12.63	13.07	12.76	12.82	19.96	20.02	20.05	20.01	-7.19	0.006848	8.67
9	16.99	16.41	16.71	16.7033	23.07	23.99	23.39	23.4833	-6.78	0.009099	16.52	17.11	16.84	16.8233	23.07	21.99	22.09	22.3833	-5.56	0.0212	132.99
13	14.38	14.85	13.81	14.3467	22.24	22.04	22.26	22.18	-7.83333	0.004395	12.88	12.85	11.81	12.5133	22.24	21.04	22.26	21.8467	-9.33333	0.00155	-64.73
15	15.32	15.07	15.1	15.1633	24.73	24.59	24.16	24.4933	-9.33	0.001554	11.92	11.97	12.1	11.9967	19.74	19.59	19.68	19.67	-7.67	0.00491	215.96
16	14.21	14.8	14.11	14.3733	23.39	23.95	23.22	23.52	-9.14667	0.00176	11.86	11.8	11.9	11.8533	20.08	19.93	20.09	20.0333	-8.18	0.003448	95.91
17	16.35	16.17	16.23	16.25	22.83	22.57	22.43	22.61	-6.36	0.012174	13.65	13.17	13.76	13.5267	18.96	18.05	18.75	18.5867	-5.06	0.029977	146.24
18	16.51	16.22	16.15	16.2933	24.36	24.09	23.1	23.85	-7.55667	0.005299	13.52	13.11	13.15	13.26	19.06	19.09	20.19	19.4467	-6.18667	0.0137	158.54
25	14.88	14.39	14.01	14.4267	22.34	21.84	22.26	22.1467	-7.72	0.004742	13.88	13.05	13.81	13.58	21.34	20.84	21.26	21.1467	-7.57	0.005263	10.99
26	15.07	15.8	14.71	15.1933	22.44	22.59	22.09	22.3733	-7.18	0.006896	13.92	12.88	13.1	13.3	19.44	19.53	19.9	19.6233	-6.32	0.012517	81.51
34	16.96	16.8	16.77	16.8433	23.08	23.96	23.46	23.5	-6.65667	0.0098887	14.96	14.8	14.77	14.8433	21.08	19.93	19.09	20.0333	-5.19	0.027394	177.02
NOTE:										0.00621096										0.0126807	96.31
ΔCt = [Ct (16S rRNA) - Ct (asp23)]
R = Technical Repeat
% change in 2ΔCt = [{2ΔCt exposed cells – 2ΔCt unexposed cells) ⁄ 2ΔCt unexposed cells} × 100%]

## Sheet: Fig 2B - planktonic
Expression of asp23 gene by S. epidermidis planktonic cells exposed to sodium chloride (NaCl)
	Untreated cultures (TSB alone)										Treated cultures (TSB adjusted to 0.8 M NaCl)
	Ct values for 16S rRNA gene				Ct values for asp23 gene						Ct values for 16S rRNA gene				Ct values for asp23 gene
Sample ID	R1	R2	R3	Mean	R1	R2	R3	Mean	ΔCt	2ΔCt	R1	R2	R3	Mean	R1	R2	R3	Mean	ΔCt	2ΔCt	% change in 2ΔCt
ATCC 29213	15.19	15.21	15.9	15.4333	23.96	23.97	23.99	23.9733	-8.54	0.002687	12.99	13.32	13.86	13.39	21.07	20.48	19.77	20.44	-7.05	0.00755	180.1
ATCC 29213	15.81	15.89	15.36	15.6867	22.76	22.78	21.23	22.2567	-6.57	0.010525	12.88	13.02	13.55	13.15	21.15	20.08	19.17	20.1333	-6.98333	0.00792	24.75
ATCC 29213	15.23	15.66	15.2	15.3633	23.37	23.93	23.87	23.7233	-8.36	0.003044	11.99	13.02	13.16	12.7233	21.03	20.58	19.52	20.3767	-7.65333	0.00498	63.6
1	14.55	14.32	14.16	14.3433	22.81	22.31	22.55	22.5567	-8.21333	0.0033771	13.93	13.63	13.83	13.7967	21.45	22.45	21.15	21.6833	-7.82	0.004425	31.03
9	17.39	17.11	16.81	17.1033	23.33	23.99	23.39	23.57	-6.46667	0.0112807	16.76	16.56	16.66	16.66	21.61	22.45	21.15	21.7367	-5.08	0.029564	162.08
13	14.31	14.73	14.21	14.4167	22.54	22.04	22	22.1933	-7.77667	0.00454974	21.21	21.31	21.11	21.21	27.45	27.45	27.15	27.35	-6.14	0.01418	211.67
15	15.3	15.27	15.12	15.23	24.79	24.9	24.88	24.8567	-9.62667	0.00126206	10.87	10.66	10.07	10.5333	20.45	20.25	19.66	20.12	-9.59	0.0012975	2.81
16	14.23	14.23	14.52	14.3267	23.31	23.55	23.31	23.39	-9.06333	0.0018735	13.68	13.78	13.66	13.7067	21.45	22.45	21.15	21.6833	-7.97	0.003988	112.86
17	16.31	16.07	16.23	16.2033	22.89	22.97	22.99	22.95	-6.74667	0.0092906	12.91	11.91	12.01	12.2767	19.47	19.47	19.47	19.47	-7.19	0.006848	-26.29
18	16.51	16.22	16.15	16.2933	24.36	24.09	23.1	23.85	-7.55667	0.0052992	14.26	14.36	14.96	14.5267	23.17	22.87	22.37	22.8033	-8.27	0.00324	-38.86
25	14.38	14.55	14.23	14.3867	22.67	21.84	22.96	22.49	-8.10333	0.003645	19.41	18.41	19.91	19.2433	27.25	27.15	27.55	27.3167	-8.08	0.003696	1.4
26	15.17	15.8	14.91	15.2933	22.44	22.09	22	22.1767	-6.88333	0.00849	13.27	13.77	13.22	13.42	19.29	19.89	19.99	19.7233	-6.3	0.01269	49.47
34	14.46	14.8	14.77	14.6767	23.08	23	23.42	23.1667	-8.49	0.0027813	12.98	11.08	11.96	12.0067	20.82	21.82	21.92	21.52	-9.51	0.001372	50.67
NOTE:										0.00518492										0.00813005	55.684
ΔCt = [Ct (16S rRNA) - Ct (asp23)]
R = Technical Repeat
% change in 2ΔCt = [{2ΔCt exposed cells – 2ΔCt unexposed cells) ⁄ 2ΔCt unexposed cells} × 100%]

## Sheet: Fig 2C - biofilm
Expression of asp23 gene by S. epidermidis biofilm cells exposed to sodium hypochlorite (NaOCl)
	Untreated cultures (TSB alone)										Treated cultures (TSB adjusted to 5 mM NaOCl)
	Ct values for 16S rRNA gene				Ct values for asp23 gene						Ct values for 16S rRNA gene				Ct values for asp23 gene
Sample ID	R1	R2	R3	Mean	R1	R1	R3	Mean	ΔCt	2ΔCt	R1	R2	R3	Mean	R1	R2	R3	Mean	ΔCt	2ΔCt	% change in 2ΔCt
ATCC 29213	19.25	19.3	19.92	19.49	24.64	24.92	24.3	24.62	-5.13	0.028557	31.29	31.87	32.03	31.73	26.31	26.88	26.83	26.6733	5.05667	33.3589	116715
ATCC 29213	16.73	15.99	16.11	16.2767	22.96	22.78	21.23	22.3233	-6.04667	0.0150927	33.19	32.87	32.25	32.77	27.02	27.17	27.55	27.2467	5.52333	45.8867	303932
ATCC 29213	17.21	16.36	16.91	16.8267	23.37	23.27	20.45	22.3633	-5.53667	0.021492	33.29	33.76	32.13	33.06	27.31	27.88	27.23	27.4733	5.58667	48.1679	224020
1	16.8	16.66	16.71	16.7233	22.81	22.14	22.05	22.3333	-5.61	0.0204749	32.16	32.25	33.3	32.57	25.08	25.78	25.99	25.6167	6.95333	123.64	603761
9	18.99	18.41	18.97	18.79	25.07	25.99	23.39	24.8167	-6.02667	0.015303	32.91	32.88	32.04	32.61	25.88	25.2	25.92	25.6667	6.94333	122.786	802266
13	19.38	19.85	19.1	19.4433	24.84	24.04	23.96	24.28	-4.83667	0.034915	31.44	33.19	32.25	32.2933	26.86	26.55	26.53	26.6467	5.64667	49.8665	142723
15	18.31	18.97	18.1	18.46	24.71	24.09	24.16	24.32	-5.86	0.017217	32.5	34.37	36.01	34.2933	27.84	27.72	27.52	27.6933	6.6	97.0059	563331
16	17.21	17.8	17.11	17.3733	23.39	23.95	23.22	23.52	-6.14667	0.01408	31.6	31.95	32.89	32.1467	26.87	26.77	26.04	26.56	5.58667	48.1679	342002
17	18.35	18.81	18.23	18.4633	22.83	22.57	22.43	22.61	-4.14667	0.056328	32.16	33.25	33.3	32.9033	26.08	26.78	26.99	26.6167	6.28667	78.249	138817
18	17.51	17.2	17.15	17.2867	24.06	24.01	23.1	23.7233	-6.43667	0.0115177	32.91	32.88	34.04	33.2767	26.88	26.2	26.62	26.5667	6.71	104.691	908858
25	18.88	18.41	18.02	18.4367	22.94	22.84	22.26	22.68	-4.24333	0.052921	31.44	33.19	32.25	32.2933	25.86	25.55	25.53	25.6467	6.64667	100.427	189667
26	20.07	20.3	20.71	20.36	24.44	25.59	25.89	25.3067	-4.94667	0.032352	32.5	36.37	36.01	34.96	28.34	26.72	27.32	27.46	7.5	181.019	559430
34	19.46	19.38	19.53	19.4567	24.18	24.9	24.36	24.48	-5.02333	0.030819	33.6	33.95	33.99	33.8467	26.87	24.77	26.64	26.0933	7.75333	215.269	698396
NOTE:										0.0285928										112.112	494925
ΔCt = [Ct (16S rRNA) - Ct (asp23)]
R = Technical Repeat
% change in 2ΔCt = [{2ΔCt exposed cells – 2ΔCt unexposed cells) ⁄ 2ΔCt unexposed cells} × 100%]

[truncated: 7 more sheets: Fig 2C - planktonic, Fig 2D - biofilm, Fig 2D -planktonic, Fig 4A, Fig 4B, Fig 4C, Fig 4D]
